# Supplementary material for: Probing gene function in Candida albicans wild-type strains by Cas9-facilitated one-step integration of two dominant selection markers: a systematic analysis of recombination events at the target locus
Source: mSphere. 2024 Jun 28;9(7):e00388-24. doi: 10.1128/msphere.00388-24 (PMC11288041; doi:10.1128/msphere.00388-24)
Supplement: Supplemental tables — Tables S1 to S6. [file msphere.00388-24-s0007.xlsx]

## Sheet: Table S1
Table S1. GRP2 deletion mutants *
Clone	Allele 1	Allele 2	Remarks
Without Cas9/gRNA, selection on Nou
A1	WT	caSAT1
A2	WT	caSAT1
A3	WT	caSAT1
A4	caSAT1	WT
A5	WT	caSAT1
A6	WT	caSAT1
A7	WT	WT	Ectopic integration of multiple caSAT1 and HygB copies
A8	WT	caSAT1
A9	WT	caSAT1
A10	WT	caSAT1
A11	WT	caSAT1
A12	WT	caSAT1
B1	WT	caSAT1
B2	WT	caSAT1
B3	WT	caSAT1
B4	WT	caSAT1
B5	WT	caSAT1
B6	caSAT1	WT
B7	WT	caSAT1
B8	WT	caSAT1
B9	WT	caSAT1
B10	caSAT1	WT
B11	WT	caSAT1
B12	caSAT1	WT
Without Cas9/gRNA, selection on Hyg
A1	HygB	WT
A2	WT	HygB + caSAT1	Multiple integration of caSAT1 + HygB in allele 2
A3	WT	HygB
A4	HygB	WT
A5	WT	HygB
A6	WT	HygB
A7	WT	HygB
A8	WT	HygB
A9	WT	HygB
A10	WT	HygB
A11	WT	HygB
A12	WT	HygB
B1	WT	HygB
B2	WT	HygB
B3	WT	HygB
B4	WT	HygB
B5	WT	HygB
B6	HygB	WT
B7	WT	HygB
B8	HygB	WT
B9	WT	HygB
B10	WT	HygB
B11	WT	HygB
B12	WT	caSAT1 + HygB	Multiple integration of caSAT1 + HygB in allele 2
Without Cas9/gRNA, selection on Nou + Hyg
A1	HygB + caSAT1	WT	Multiple integration of caSAT1 + HygB in allele 1
A2	WT	caSAT1/HygB	Mixed population
A3	WT	caSAT1	Does not contain HygB
A4	WT	caSAT1	Does not contain HygB
A5	WT	caSAT1	Does not contain HygB
A6	WT	caSAT1 + HygB	Multiple integration of caSAT1 + HygB in allele 2 with duplication
A7	WT	caSAT1	Does not contain HygB
A8	caSAT1/HygB	WT/caSAT1	Mixed population
A9	WT	caSAT1	Does not contain HygB
A10	WT	caSAT1	Does not contain HygB
A11	WT	HygB + caSAT1	Multiple integration of caSAT1 + HygB in allele 2
A12	caSAT1	WT	Does not contain HygB
A13	WT	caSAT1 + HygB	Integration of caSAT1 + HygB in allele 2
B1	WT	caSAT1	Does not contain HygB
B2	WT	caSAT1	Does not contain HygB
B3	WT	caSAT1	Does not contain HygB
B4	WT	HygB + caSAT1	Multiple integration of caSAT1 + HygB in allele 2
B5	WT	HygB + caSAT1	Multiple integration of caSAT1 + HygB in allele 2
B6	WT	caSAT1	Does not contain HygB
B7	WT	caSAT1	Does not contain HygB
B8	WT	caSAT1	Does not contain HygB
B9	WT	caSAT1/HygB	Mixed population
B10	WT	caSAT1	Does not contain HygB
B11	WT	HygB + caSAT1	Integration of HygB + caSAT1 in allele 2
With Cas9/gRNA, selection on Nou
A1	caSAT1	HygB	Or vice versa (both without NdeI)
A2	WT/caSAT1	caSAT1	Mixed population
A3	caSAT1	caSAT1
A4	WT	caSAT1
A5	WT	caSAT1
A6	WT	caSAT1
A7	caSAT1	caSAT1	both with NdeI
A8	WT	caSAT1
A9	WT/caSAT1	WT/caSAT1	Mixed population
A10	caSAT1	caSAT1
A11	caSAT1	caSAT1
A12	WT	caSAT1
B1	WT	caSAT1
B2	caSAT1	caSAT1	both with NdeI
B3	WT	caSAT1
B4	WT	caSAT1
B5	WT	caSAT1
B6	caSAT1	caSAT1
B7	WT	caSAT1
B8	WT	caSAT1
B9	WT	caSAT1
B10	caSAT1	caSAT1
B11	WT	caSAT1
B12	WT/caSAT1	caSAT1	Mixed population
With Cas9/gRNA, selection on Hyg
A1	WT	HygB	both with NdeI
A2	HygB	HygB
A3	WT	HygB
A4	WT/HygB	caSAT1/HygB	Mixed population
A5	WT	HygB
A6	HygB	HygB
A7	HygB	HygB
A8	HygB	HygB
A9	HygB	HygB
A10	WT	HygB
A11	WT	HygB
A12	WT	HygB
B1	WT	HygB
B2	HygB	HygB
B3	HygB	HygB
B4	HygB	HygB
B5	WT	HygB
B6	WT	HygB
B7	WT	HygB
B8	HygB	HygB	LOH in subpopulation (band of allele 2 weaker than that of allele 1)
B9	WT	HygB
B10	WT	HygB
B11	HygB	HygB
B12	WT	HygB
With Cas9/gRNA, selection on Nou + Hyg
A1	caSAT1	HygB
A2	caSAT1	HygB	Or vice versa (both with NdeI)
A3	caSAT1	HygB	Or vice versa (both without NdeI)
A4	caSAT1	HygB
A5	HygB	caSAT1
A6	HygB	caSAT1
A7	caSAT1	HygB	Or vice versa (both without NdeI)
A8	HygB	caSAT1
A9	caSAT1	HygB	Or vice versa (both without NdeI)
A10	caSAT1	HygB
A11	HygB	caSAT1
A12	caSAT1	HygB	Or vice versa (both without NdeI)
B1	caSAT1/HygB	caSAT1	Mixed population
B2	HygB	caSAT1
B3	caSAT1/HygB	caSAT1/HygB	Mixed population
B4	caSAT1	?	Weak signals
B5	caSAT1	HygB
B6	HygB	caSAT1/HygB	Mixed population
B7	caSAT1	HygB
B8	caSAT1	HygB
B9	HygB	caSAT1
B10	caSAT1	HygB	Or vice versa (both without NdeI)
B11	HygB	caSAT1
B12	HygB	caSAT1
* Selection markers are labeled green when correctly integrated at the target locus by homologous recombination between both flanking sequences and the genomic sequences, blue when this was accompanied by LOH at the NdeI site upstream of GRP2 allele 1, and red when multiple integrations or additional recombination events had occurred. Similarly, correct homozygous mutants are highlighted in green…

## Sheet: Table S2
Table S2. GLX3 deletion mutants *
Clone	Allele 1	Allele 2	Remarks
With Cas9/gRNA, selection on Nou
A1	caSAT1	WT
A2	WT	caSAT1
A3	caSAT1	WT	Both without upstream SpeI site
A4	caSAT1	WT
A5	caSAT1	WT
A6	caSAT1	caSAT1	Both with upstream SpeI site
A7	caSAT1	WT
A8	WT	caSAT1
A9	caSAT1	HygB
A10	caSAT1	WT
A11	caSAT1	WT
A12	caSAT1	WT
B1	WT	caSAT1
B2	caSAT1	WT
B3	caSAT1	WT
B4	caSAT1	WT
B5	WT	caSAT1
B6	WT	caSAT1
B7	caSAT1	WT
B8	WT	caSAT1
B9	caSAT1	caSAT1
B10	caSAT1	WT
B11	caSAT1	WT
B12	caSAT1	WT
With Cas9/gRNA, selection on Hyg
A1	HygB	WT
A2	HygB	WT
A3	caSAT1	HygB
A4	HygB	WT
A5	HygB	WT
A6	WT	HygB
A7	WT	HygB
A8	HygB	WT
A9	HygB	WT
A10	HygB	WT
A11	WT	HygB
A12	HygB	HygB	LOH in subpopulation
B1	WT	HygB
B2	HygB	WT
B3	HygB	WT
B4	WT	HygB
B5	HygB	WT
B6	HygB	WT/HygB	Mixed population
B7	HygB	HygB	Both without downstream SalI site
B8	WT	HygB
B9	WT/HygB	HygB	Mixed population
B10	HygB	WT
B11	HygB	WT
B12	HygB	WT
With Cas9/gRNA, selection on Nou + Hyg
A1	caSAT1	HygB	Or vice versa, both with upstream SpeI site
A2	caSAT1	HygB
A3	HygB	caSAT1
A4	caSAT1	HygB
A5	HygB	caSAT1	LOH in majority of population, both with upstream SpeI and downstream SalI site
A6	caSAT1	HygB	Both without downstream SalI site
A7	caSAT1	HygB	Or vice versa, both with upstream SpeI and without downstream SalI site
A8	HygB	caSAT1	Both with downstream SalI site
A9	caSAT1	HygB	Or vice versa, both with upstream SpeI and without downstream SalI site
A10	caSAT1	HygB	LOH in Subpopulation
A11	HygB	caSAT1	LOH in Subpopulation
A12	HygB	caSAT1
B1	caSAT1	HygB
B2	caSAT1	HygB	Or vice versa, both with upstream SpeI and downstream SalI site
B3	HygB	caSAT1	LOH in Subpopulation
B4	caSAT1	HygB
B5	caSAT1	HygB
B6	caSAT1	HygB	Both with downstream SalI site
B7	caSAT1	HygB
B8	caSAT1	HygB	Or vice versa, both with upstream SpeI site
B9	caSAT1	HygB	Both with downstream SalI site
B10	HygB	caSAT1	LOH in Subpopulation
B11	HygB	caSAT1	Both without downstream SalI site
B12	HygB	caSAT1
* Selection markers are labeled green when correctly integrated at the target locus by homologous recombination between both flanking sequences and the genomic sequences, blue when this was accompanied by LOH at the SpeI site upstream of GLX3 allele 1 or the SalI site downstream of allele 1, and red when additional recombination events had occurred. Similarly, correct homozygous mutants are highl…

## Sheet: Table S3
Table S3. OYE23 deletion mutants *
Clone	Allele 1	Allele 2	Remarks
With Cas9/gRNA, selection on Nou
A1	WT	caSAT1	Additional new band
A2	WT	caSAT1
A3	WT	caSAT1
A4	WT	caSAT1
A5	WT	caSAT1
A6	WT/caSAT1	caSAT1	PKH3 LOH in subpopulation
A7	WT	caSAT1
A8	WT	caSAT1
A9	WT	caSAT1
A10	WT	caSAT1
A11	caSAT1	caSAT1	PKH3 LOH in the majority of cells
A12	WT	caSAT1
B1	caSAT1	caSAT1/HygB	Or vice versa, mixed population
B2	WT	caSAT1
B3	WT	caSAT1
B4	WT	caSAT1
B5	WT	caSAT1
B6	WT/caSAT1	caSAT1
B7	caSAT1	WT
B8	WT	caSAT1
B9	caSAT1	WT
B10	caSAT1	caSAT1	PKH3 LOH in subpopulation
B11	WT	caSAT1
B12	WT	caSAT1
With Cas9/gRNA, selection on Hyg
A1	WT	HygB
A2	HygB	WT
A3	HygB	HygB
A4	WT	HygB
A5	WT	HygB
A6	WT	HygB
A7	HygB	WT
A8	WT	HygB
A9	WT	HygB
A10	WT	HygB
A11	HygB	WT
A12	WT	HygB
B1	HygB	WT
B2	HygB	WT
B3	WT	HygB
B4	WT	HygB
B5	WT	HygB
B6	WT	HygB
B7	HygB	WT
B8	WT/HygB	HygB
B9	HygB	HygB	Homozygosity for PKH3 allele 1
B10	HygB	WT
B11	HygB	WT
B12	HygB	caSAT1	Or vice versa (not distinguishable)
With Cas9/gRNA, selection on Nou + Hyg
A1	caSAT1	HygB	Or vice versa (not distinguishable)
A2	caSAT1 + HygB	WT	Tandem integration
A3	caSAT1	HygB	Or vice versa (not distinguishable)
A4	caSAT1	HygB	Or vice versa (not distinguishable)
A5	caSAT1	HygB	Homozygosity for PKH3 allele 2
A6	caSAT1	HygB	Or vice versa (not distinguishable)
A7	caSAT1	HygB	Or vice versa (not distinguishable)
A8	caSAT1	HygB	Or vice versa (not distinguishable)
A9	caSAT1	HygB	Or vice versa (not distinguishable)
A10	WT	caSAT1 + HygB	Tandem integration
A11	caSAT1	HygB	Homozygosity for PKH3 allele 1
A12	caSAT1	HygB	Or vice versa (not distinguishable)
B1	caSAT1	HygB	Or vice versa (not distinguishable)
B2	caSAT1	HygB	Or vice versa (not distinguishable)
B3	caSAT1	HygB	Or vice versa (not distinguishable)
B4	caSAT1	HygB	Or vice versa (not distinguishable)
B5	caSAT1	HygB	Or vice versa (not distinguishable)
B6	caSAT1	HygB	Homozygosity for PKH3 allele 1
B7	caSAT1	HygB	Or vice versa (not distinguishable)
B8	caSAT1	HygB	Homozygosity for PKH3 allele 2
B9	caSAT1	HygB	Or vice versa (not distinguishable)
B10	caSAT1	HygB	Or vice versa (not distinguishable)
B11	caSAT1	HygB	Or vice versa (not distinguishable)
B12	caSAT1	HygB	Or vice versa (not distinguishable)
* Selection markers are labeled green when correctly integrated at the target locus by homologous recombination between both flanking sequences and the genomic sequences, blue when this was accompanied by LOH at the PKH3 locus on the same chromosome arm, and red when multiple integrations or additional recombination events had occurred. Similarly, correct homozygous mutants are highlighted in gre…

## Sheet: Table S4
Table S4. OYE32 deletion mutants *
Clone	Allele 1	Allele 2	Remarks
With Cas9/gRNA, selection on Nou
A1	caSAT1	WT
A2	caSAT1	WT/caSAT1
A3	caSAT1	WT
A4	WT	caSAT1
A5	caSAT1	WT
A6	caSAT1	WT
A7	caSAT1	WT
A8	caSAT1	WT/caSAT1
A9	WT	caSAT1
A10			DNA samples lost, not analyzed
A11	caSAT1	WT
A12	caSAT1	WT/caSAT1
B1	caSAT1	WT
B2	caSAT1	caSAT1
B3	WT	caSAT1
B4	caSAT1	WT
B5	WT	caSAT1
B6	WT	caSAT1
B7	caSAT1	WT
B8			DNA samples lost, not analyzed
B9	WT	caSAT1
B10	caSAT1	WT
B11	WT	caSAT1
B12	caSAT1	WT
With Cas9/gRNA, selection on Hyg
A1	HygB	WT/HygB
A2	WT	HygB
A3	HygB	WT
A4	WT	HygB	Both without AgeI
A5	WT	HygB
A6	HygB	HygB
A7	HygB	HygB/caSAT1	LOH in Subpopulation
A8	WT	HygB
A9	HygB	WT
A10	WT/HygB	HygB
A11	HygB	HygB
A12	WT	HygB
B1	HygB	WT
B2	WT	HygB
B3	HygB	HygB
B4	WT	HygB
B5	HygB	HygB	LOH in Subpopulation
B6	HygB	WT
B7	HygB	HygB
B8	HygB	WT
B9	HygB	WT
B10	HygB	HygB	LOH in Subpopulation
B11	HygB	WT
B12	WT	HygB
With Cas9/gRNA, selection on Nou + Hyg
A1	caSAT1	HygB	Or vice versa, both with AgeI
A2	HygB	caSAT1
A3	HygB	caSAT1
A4	caSAT1	HygB	Or vice versa, both with AgeI
A5	HygB	caSAT1
A6	HygB	caSAT1	LOH in subpopulation
A7	caSAT1 + HygB	WT	Multiple integration of caSAT1 + HygB in allele 1
A8	caSAT1 + HygB	caSAT1	Multiple integration of caSAT1 + HygB in allele 1
A9	HygB	caSAT1
A10	caSAT1	HygB
A11	caSAT1	HygB	Or vice versa, both without AgeI
A12	HygB	caSAT1
B1	caSAT1 + HygB	HygB	Multiple integration of caSAT1 + HygB in allele 1
B2	caSAT1	HygB
B3	caSAT1	HygB	Or vice versa, both without AgeI
B4	caSAT1	HygB
B5	WT	caSAT1 + HygB	Multiple integration of caSAT1 + HygB in allele 2
B6	caSAT1 + HygB	WT	Multiple integration of caSAT1 + HygB in allele 1
B7	caSAT1	HygB
B8	caSAT1	HygB	Or vice versa, both without AgeI
B9	caSAT1	HygB
B10	caSAT1	HygB	LOH in subpopulation
B11	WT/caSAT1	caSAT1 + HygB	Multiple integration of caSAT1 + HygB in allele 2; mixed population
B12	HygB	caSAT1
* Selection markers are labeled green when correctly integrated at the target locus by homologous recombination between both flanking sequences and the genomic sequences, blue when this was accompanied by LOH at the AgeI site upstream of OYE32 allele 2, and red when tandem integrations of the markers or additional recombination events had occurred. Similarly, correct homozygous mutants are highli…

## Sheet: Table S5
Table S5. Oligonucleotide primers used in this study.
Primer	Sequence (5'-3') a
GLX3.01	ATATGGGCCCCTCATTCTCTTCTCTAG
GLX3.02	ATATCTCGAGTAAAACTTTGACCATTTTG
GLX3.03	AAAACTGCAGAAGATGTAATTGCTGC
GLX3.04	ATATCCGCGGAGACCAAACAATTTTCCTCC
GLX3.05	ATATCCGCGGCTGCAGAAGATGTAATTGCTGC
GLX3.06	ATATGAGCTCGGTACCAAACAATTTTCCTCCCCATGC
GRP2.11	TTACAATTTTCTTATAATCAATTAAAAAATATCTTCATATAACTACTATAATGTCTTCATCTACTACAGTTTTCGTTTCTGGTGCTTCTGCTCGAGCGTCAAAACTAGAGAATAATAAAG
GRP2.12	ATTGTATCTAAGGAGTAAAAAAAAGTTCAATCTAATCATCATTCAATCTGAATATCATTCATTTAACCAATAATTTGAGCAACCGAATCGTCTGCAGGACCACCTTTGATTGTAAATAGT
GRP2.13	ATATGGGCCCGGTTAATAGGATAACTCTTCG
GRP2.14	ATATCTCGAGAAGCACCAGAAACGAAAACTG
GRP2.15	ATATCTGCAGACGATTCGGTTGCTCAAATTATTGG
GRP2.16	ATATCCGCGGTTTGTCTGCCGTTCCTTTGAGG
HygB-3	ATATCTCGAGAAATGAAAAAACCAGAATTGACTG
HygB-5	CATGGTTGGCATGTATGGAA
HygB-7	TTCTTTAGCTCTTGGTCTAGTAG
OYE23.01	ATATGGGCCCTCACAGTTGTGCATGGCTG
OYE23.02	ATATCTCGAGTTAGTTGATTCGACAGTC
OYE23.03	ATATCTGCAGACATCTAAGTGGAAGTTGTAG
OYE23.04	ATATCCGCGGTAGAACCATTGCATGTACAGG
OYE32.01	ATATGGGCCCGTACTCATGAGGAAGTC
OYE32.02	ATATCTCGAGTGTAATAGGAAACCTCAGG
OYE32.03	ATATCTGCAGGTTGGGGTTTCTGGCCC
OYE32.04	ATATCCGCGGATGGATTTGATCCTATAGC
OYE32.05	CAGCCTGTTCCGGCTGGTAC
OYE32.06	GCCTGGTGGAGTCTAACACC
SAT1.01	ATATCTCGAGAATGGACGGTGGTATGTTTTAG
SAT1.03	CTTGCTATGGCGCATTCAT
SAT1.04	GGCGTCATCCTGTGCTCCCG
SAT8	TGACAGTAACATCCCAAACG
a Introduced restriction sites are underlined; the parts of primers GRP2.11 and GRP2.12 that bind to the the caSAT1 and HygB selection markers are highlighted in blue, and the regions corresponding to the start and end of the GRP2 ORF in green.

## Sheet: Table S6
Table S6. Target-specific sequences of crRNAs used in this study.
Target gene(s)	Sequence (5'-3')
GRP2	AATCTTGGAATCCAATCACC
GLX3	GTTGTTTCTGCTGTTTGTCA
OYE23	AAGAGAACCGATAAATATGG
OYE32	GCCATCCAATTGGGCCATGG
